# Supplementary material for: Microbiota-associated risk factors for asymptomatic gut colonisation with multi-drug-resistant organisms in a Dutch nursing home
Source: Genome Med. 2021 Apr 7;13:54. doi: 10.1186/s13073-021-00869-z (PMC8028076; doi:10.1186/s13073-021-00869-z)
Supplement: Supplementary file 2 — Additional file 2: Table S1. Results of DESeq2 analysis on MDRO-positive samples versus MDRO-negative samples per time point. Negative log2FoldChanges in the table indicate that a genus is more abundant in non-MDRO-colonised samples. [file 13073_2021_869_MOESM2_ESM.xlsx]

## Sheet: Timepoints_combined_deseq2
log2FoldChange	padj	Phylum	Class	Order	Family	Genus	Timepoint	otu_nr
-24.2524	2.39228e-11	Firmicutes	Erysipelotrichia	Erysipelotrichales	Erysipelotrichaceae	Holdemanella	Time point 1	3222827188
-7.42263	0.00373911	Firmicutes	Clostridia	Clostridiales	Lachnospiraceae	[Ruminococcus]_gauvreauii_group	Time point 1	322282341
-6.5067	0.00957011	Firmicutes	Clostridia	Clostridiales	Ruminococcaceae	Ruminococcaceae_UCG-013	Time point 1	322282736
-4.54035	0.00935858	Firmicutes	Clostridia	Clostridiales	Lachnospiraceae	Lachnospiraceae	Time point 1	322282287
3.64621	0.0780611	Firmicutes	Clostridia	Clostridiales	Ruminococcaceae	uncultured_Ruminococcaceae	Time point 1	3222824241
8.35381	0.00935858	Actinobacteria	Coriobacteriia	Coriobacteriales	uncultured	uncultured_Coriobacteriales	Time point 1	3222826438
-6.2837	0.0557563	Firmicutes	Clostridia	Clostridiales	Lachnospiraceae	Marvinbryantia	Time point 2	3222827194
-5.66146	0.0747248	Firmicutes	Erysipelotrichia	Erysipelotrichales	Erysipelotrichaceae	Holdemanella	Time point 2	3222827188
-5.09348	0.0915439	Firmicutes	Clostridia	Clostridiales	Lachnospiraceae	Lachnospiraceae_ND3007_group	Time point 2	3222823923
-4.87509	0.0747248	Bacteroidetes	Bacteroidia	Bacteroidales	Prevotellaceae	Paraprevotella	Time point 2	3222827503
-4.60315	0.019033	Actinobacteria	Coriobacteriia	Coriobacteriales	Coriobacteriaceae	Collinsella	Time point 2	322282245
-4.37796	0.0747248	Firmicutes	Clostridia	Clostridiales	Lachnospiraceae	Coprococcus_3	Time point 2	322282325
-4.22755	0.0557563	Firmicutes	Clostridia	Clostridiales		Clostridiales	Time point 2	3222824494
-4.17114	0.0388234	Actinobacteria	Actinobacteria	Actinomycetales	Actinomycetaceae	Actinomyces	Time point 2	322282361
-4.09269	0.0915439	Actinobacteria	Coriobacteriia	Coriobacteriales	Eggerthellaceae	Slackia	Time point 2	322282285
-4.07598	0.0915439	Actinobacteria	Coriobacteriia	Coriobacteriales	Atopobiaceae	Atopobiaceae	Time point 2	322282298
-3.59879	0.0881098	Firmicutes	Clostridia	Clostridiales	Clostridiaceae_1	Clostridium_sensu_stricto_1	Time point 2	3222821724
-3.57089	0.0557563	Firmicutes	Clostridia	Clostridiales	Lachnospiraceae	Dorea	Time point 2	322282360
-3.45543	0.0723626	Firmicutes	Clostridia	Clostridiales	Ruminococcaceae	Ruminococcaceae_UCG-002	Time point 2	3222823556
-2.87255	0.0915439	Firmicutes	Bacilli	Lactobacillales	Streptococcaceae	Streptococcus	Time point 2	322282306
-2.48934	0.0747248	Firmicutes	Clostridia	Clostridiales	Lachnospiraceae	Lachnospiraceae	Time point 2	322282287
-25.1168	1.21574e-24	Firmicutes	Negativicutes	Selenomonadales	Acidaminococcaceae	Phascolarctobacterium	Time point 3	322282315
-25.0587	4.06466e-19	Actinobacteria	Coriobacteriia	Coriobacteriales	Coriobacteriaceae	Enorma	Time point 3	322282292
-5.95295	0.097613	Actinobacteria	Coriobacteriia	Coriobacteriales	uncultured	uncultured_Coriobacteriales	Time point 3	3222826438
-5.106	0.0563023	Firmicutes	Clostridia	Clostridiales	Ruminococcaceae	Ruminococcaceae_UCG-014	Time point 3	322282288
-4.58856	0.0727174	Firmicutes	Clostridia	Clostridiales	Lachnospiraceae	Coprococcus_3	Time point 3	322282325
-4.36708	0.0563023	Firmicutes	Clostridia	Clostridiales	Lachnospiraceae	Dorea	Time point 3	322282360
-3.94884	0.0983164	Firmicutes	Clostridia	Clostridiales	Ruminococcaceae	Ruminiclostridium_6	Time point 3	322282307
-2.96977	0.0983164	Firmicutes	Clostridia	Clostridiales	Lachnospiraceae	Fusicatenibacter	Time point 3	322282373
-2.41038	0.0983164	Firmicutes	Clostridia	Clostridiales	Lachnospiraceae	Lachnospiraceae	Time point 3	322282287
2.44115	0.0983164	Firmicutes	Erysipelotrichia	Erysipelotrichales	Erysipelotrichaceae	Erysipelatoclostridium	Time point 3	3222828
-25.0995	3.07501e-22	Firmicutes	Negativicutes	Selenomonadales	Acidaminococcaceae	Phascolarctobacterium	Time point 4	322282315
-8.6846	0.0308322	Actinobacteria	Coriobacteriia	Coriobacteriales	Coriobacteriaceae	Enorma	Time point 4	322282292
-6.01861	0.00103811	Actinobacteria	Coriobacteriia	Coriobacteriales	Atopobiaceae	Atopobiaceae	Time point 4	322282298
-5.91161	0.0490969	Firmicutes	Clostridia	Clostridiales	Lachnospiraceae	Lachnospiraceae_ND3007_group	Time point 4	3222823923
-5.69734	0.0308322	Proteobacteria	Deltaproteobacteria	Desulfovibrionales	Desulfovibrionaceae	Bilophila	Time point 4	322282328
-5.02435	0.0308322	Firmicutes	Clostridia	Clostridiales	Ruminococcaceae	Ruminococcaceae_UCG-014	Time point 4	322282288
-5.01191	0.0229843	Actinobacteria	Actinobacteria	Bifidobacteriales	Bifidobacteriaceae	Bifidobacteriaceae	Time point 4	322282435
-3.37123	0.099612	Verrucomicrobia	Verrucomicrobiae	Verrucomicrobiales	Akkermansiaceae	Akkermansia	Time point 4	3222829
-3.1802	0.0308322	Actinobacteria	Actinobacteria	Bifidobacteriales	Bifidobacteriaceae	Bifidobacterium	Time point 4	322282284
-3.15048	0.0814576	Actinobacteria	Coriobacteriia	Coriobacteriales	Eggerthellaceae	uncultured_Eggerthellaceae	Time point 4	3222823896
-2.72318	0.0788027	Actinobacteria	Coriobacteriia	Coriobacteriales	Eggerthellaceae	Eggerthella	Time point 4	3222825
