# Supplementary material for: Microbiota-associated risk factors for asymptomatic gut colonisation with multi-drug-resistant organisms in a Dutch nursing home
Source: Genome Med. 2021 Apr 7;13:54. doi: 10.1186/s13073-021-00869-z (PMC8028076; doi:10.1186/s13073-021-00869-z)
Supplement: Supplementary file 3 — Additional file 3: Table S2. Retrieved genome length for B. longum in bp from resident samples, and genome length of several reference sequences of B. longum. For L001, L006 and L028_2 (nearly) full B. longum genomes were obtained (length > 2 million bp). [file 13073_2021_869_MOESM3_ESM.xlsx]

## Sheet: Sheet1
Sample	Recovered B.longum genome length (bp)
L001_2	2,264,169
L001_4	2,330,561
L006_2	2,483,032
L006_4	2,350,897
L028_2	2,061,079
L028_4	1,461,985
L031_2	426.937
L031_4	205.525
R003_2	3.222
R003_4	737.677
NC_004307_REP	2,256,640
NC_004943_PLAS	3.626
NC_011593_REF	2,832,748
NZ_CP008885	2,480,603
NZ_CP026999	2,365,873
NZ_CP048001	2,281,664
